# Supplementary material for: Whole Genome Sequencing Analysis of Effects of CRISPR/Cas9 in Komagataella phaffii: A Budding Yeast in Distress
Source: J Fungi (Basel). 2022 Sep 21;8(10):992. doi: 10.3390/jof8100992 (PMC9605565; doi:10.3390/jof8100992)
Supplement: Supplementary file 1 [file jof-08-00992-s001.zip]

Archive with 2 entries (2 files):
- Supplementary_Methods_and_Results_JoF_final2.pdf
- Supplementary_Tables_JoF_final.xlsx
